# Supplementary material for: LC-MS Based Metabolomics Analysis of Potato (Solanum tuberosum L.) Cultivars Irrigated with Quicklime Treated Acid Mine Drainage Water
Source: Metabolites. 2022 Mar 2;12(3):221. doi: 10.3390/metabo12030221 (PMC8952287; doi:10.3390/metabo12030221)
Supplement: Supplementary file 1 [file metabolites-12-00221-s001.zip]

Archive with 1 entries (1 files):
- metabolites-1552218-supplementary.pdf
